# Supplementary material for: Chitosan-Folic Acid-Coated Quercetin-Loaded PLGA Nanoparticles for Hepatic Carcinoma Treatment
Source: Polymers (Basel). 2025 Mar 31;17(7):955. doi: 10.3390/polym17070955 (PMC11991491; doi:10.3390/polym17070955)
Supplement: Supplementary file 1 [file polymers-17-00955-s001.zip]

Archive with 1 entries (1 files):
- polymers-3561356-supplementary.pdf
